# Supplementary material for: The impact of planting times and cultivars on the excitation of innate-immunity response against populations and severity of plant parasitic nematodes in faba bean (Vicia faba L.) field
Source: BMC Plant Biol. 2025 Sep 16;25:1204. doi: 10.1186/s12870-025-07148-8 (PMC12439394; doi:10.1186/s12870-025-07148-8)
Supplement: Supplementary file 1 — Supplementary Material 1. [file 12870_2025_7148_MOESM1_ESM.zip]

Archive with 23 entries (23 files):
- 14~30 poly phenol.jpg
- 31~45 polyphenol.jpg
- chiti 3R (14~29) 1.jpg
- chiti 3R (14~29).jpg
- chiti 3R (v1~13)  1.jpg
- chiti 3R (v1~13).jpg
- missing 2.jpg
- missing blots.jpg
- missing lines.jpg
- missing.jpg
- PR 14~29    1.jpg
- PR 14~29    2.jpg
- PR 30~45   1.jpg
- PR 30~45   2.jpg
- PR v1~13    2.jpg
- PR v1~13   1.jpg
- PR v1~13.jpg
- THR 3F (14~29)   2.jpg
- THR 3F (14~29) 1.jpg
- THR 3F (30~45) 1.jpg
- THR 3F (30~45) 2.jpg
- v1~13 polyphenol 1.jpg
- v1~13 polyphenol.jpg
